# Supplementary material for: Using the Plasmodium mitochondrial genome for classifying mixed-species infections and inferring the geographical origin of P. falciparum parasites imported to the U.S
Source: PLoS One. 2019 Apr 30;14(4):e0215754. doi: 10.1371/journal.pone.0215754 (PMC6490880; doi:10.1371/journal.pone.0215754)
Supplement: S1 File — (CSV) [file pone.0215754.s001.csv]

Schmedes et al. Supplemental File 1 - Variants identified in all samples
SampleID	Nucleotide Position	Variant Nucleotide(s)
16-010	74	T
16-120	74	T
16-126	74	T
16-245	74	T
17-001	129	G
16-008	152	T
16-024	168	C
17-010	196	C
16-189	222	G
17-044	222	G
16-024	377	A
5834	428	T
16-100	455	T
16-101	455	T
16-023	514	A
16-005	522	A
16-099	532	G
16-226	532	G
16-042	678	C
16-066	684	G
16-132	684	G
5690	690	G
5923	710	AT
5799	731	T
15-0002	772	C
15-0006	772	C
15-0007	772	C
15-0011	772	C
15-0012	772	C
16-001	772	C
16-002	772	C
16-003	772	C
16-005	772	C
16-007	772	C
16-008	772	C
16-009	772	C
16-010	772	C
16-011	772	C
16-012	772	C
16-013	772	C
16-018	772	C
16-020	772	C
16-021	772	C
16-022	772	C
16-023	772	C
16-024	772	C
16-025	772	C
16-026	772	C
16-027	772	C
16-028	772	C
16-029	772	C
16-030	772	C
16-032	772	C
16-033	772	C
16-034	772	C
16-035	772	C
16-039	772	C
16-040	772	C
16-041	772	C
16-042	772	C
16-043	772	C
16-047	772	C
16-048	772	C
16-049	772	C
16-050	772	C
16-057	772	C
16-058	772	C
16-061	772	C
16-063	772	C
16-064	772	C
16-065	772	C
16-066	772	C
16-067	772	C
16-068	772	C
16-071	772	C
16-074	772	C
16-077	772	C
16-080	772	C
16-083	772	C
16-084	772	C
16-087	772	C
16-089	772	C
16-090	772	C
16-091	772	C
16-092	772	C
16-093	772	C
16-095	772	C
16-096	772	C
16-097	772	C
16-098	772	C
16-099	772	C
16-100	772	C
16-101	772	C
16-102	772	C
16-103	772	C
16-104	772	C
16-105	772	C
16-106	772	C
16-107	772	C
16-108	772	C
16-111	772	C
16-112	772	C
16-115	772	C
16-117	772	C
16-119	772	C
16-120	772	C
16-121	772	C
16-122	772	C
16-123	772	C
16-126	772	C
16-127	772	C
16-128	772	C
16-130	772	C
16-131	772	C
16-132	772	C
16-133	772	C
16-134	772	C
16-135	772	C
16-136	772	C
16-138	772	C
16-139	772	C
16-142	772	C
16-143	772	C
16-145	772	C
16-153	772	C
16-156	772	C
16-160	772	C
16-161	772	C
16-162	772	C
16-164	772	C
16-165	772	C
16-166	772	C
16-171	772	C
16-172	772	C
16-174	772	C
16-175	772	C
16-181	772	C
16-182	772	C
16-186	772	C
16-188	772	C
16-189	772	C
16-190	772	C
16-191	772	C
16-192	772	C
16-193	772	C
16-195	772	C
16-196	772	C
16-197	772	C
16-198	772	C
16-200	772	C
16-201	772	C
16-202	772	C
16-203	772	C
16-204	772	C
16-205	772	C
16-210	772	C
16-212	772	C
16-213	772	C
16-214	772	C
16-216	772	C
16-217	772	C
16-224	772	C
16-225	772	C
16-226	772	C
16-229A	772	C
16-230	772	C
16-234C	772	C
16-235	772	C
16-239	772	C
16-242	772	C
16-244	772	C
16-245	772	C
16-246	772	C
16-248	772	C
16-249	772	C
16-251	772	C
16-256	772	C
16-260	772	C
17-001	772	C
17-005	772	C
17-006	772	C
17-007	772	C
17-008	772	C
17-010	772	C
17-011B	772	C
17-014	772	C
17-015	772	C
17-016	772	C
17-017	772	C
17-018B	772	C
17-019	772	C
17-024	772	C
17-029	772	C
17-033	772	C
17-034	772	C
17-037	772	C
17-044	772	C
17-045	772	C
17-046	772	C
17-047	772	C
17-048	772	C
5685	772	C
5689	772	C
5690	772	C
5694	772	C
5697	772	C
5700	772	C
5701	772	C
5702	772	C
5705	772	C
5707	772	C
5708	772	C
5718	772	C
5720	772	C
5721	772	C
5722	772	C
5724	772	C
5729	772	C
5750	772	C
5756	772	C
5761	772	C
5766	772	C
5767	772	C
5771	772	C
5772	772	C
5775	772	C
5776	772	C
5780	772	C
5795	772	C
5797	772	C
5798	772	C
5799	772	C
5801	772	C
5802	772	C
5809	772	C
5811	772	C
5812	772	C
5814	772	C
5815	772	C
5817	772	C
5819	772	C
5820	772	C
5833	772	C
5834	772	C
5836	772	C
5837	772	C
5838	772	C
5839	772	C
5847	772	C
5848	772	C
5851	772	C
5852	772	C
5855	772	C
5856	772	C
5862	772	C
5873	772	C
5874	772	C
5878	772	C
5879	772	C
5880	772	C
5881	772	C
5882	772	C
5884	772	C
5885	772	C
5888	772	C
5889	772	C
5897	772	C
5898	772	C
5899	772	C
5901	772	C
5906	772	C
5907	772	C
5913	772	C
5915	772	C
5916	772	C
5922	772	C
5923	772	C
5924	772	C
16-021	781	T
16-041	812	G
5799	878	G
16-171	907	A
5851	907	A
16-196	926	C
16-119	977	C
16-226	992	G
16-035	998	C
16-106	1013	T
5724	1013	T
16-028	1027	T
5839	1033	T
5882	1052	A
5817	1064	T
5700	1120	T
5701	1120	T
16-186	1229	G
16-121	1252	A
16-122	1252	A
16-123	1252	A
16-100	1261	G
16-101	1261	G
5855	1265	C
16-235	1280	A
5702	1280	A
5720	1295	G
16-003	1313	C
17-010	1367	A
16-195	1390	T
5707	1397	A
16-242	1443	G
16-197	1444	T
16-229A	1483	C
5798	1505	G
16-066	1581	G
15-0002	1584	C
16-065	1637	A
15-0007	1692	A
16-003	1692	A
16-005	1692	A
16-007	1692	A
16-008	1692	A
16-020	1692	A
16-021	1692	A
16-023	1692	A
16-025	1692	A
16-028	1692	A
16-032	1692	A
16-034	1692	A
16-042	1692	A
16-050	1692	A
16-057	1692	A
16-063	1692	A
16-064	1692	A
16-065	1692	A
16-074	1692	A
16-074	1692	T
16-080	1692	A
16-083	1692	A
16-084	1692	A
16-089	1692	A
16-095	1692	A
16-096	1692	A
16-097	1692	A
16-098	1692	A
16-099	1692	A
16-100	1692	A
16-101	1692	A
16-105	1692	A
16-108	1692	A
16-112	1692	A
16-115	1692	A
16-127	1692	A
16-128	1692	A
16-138	1692	A
16-139	1692	A
16-153	1692	A
16-162	1692	A
16-164	1692	A
16-165	1692	A
16-166	1692	A
16-171	1692	A
16-175	1692	A
16-191	1692	A
16-195	1692	A
16-200	1692	A
16-201	1692	A
16-202	1692	A
16-203	1692	A
16-204	1692	A
16-205	1692	A
16-210	1692	T
16-212	1692	A
16-213	1692	A
16-224	1692	T
16-226	1692	A
16-229A	1692	A
16-230	1692	A
16-245	1692	A
16-246	1692	A
16-248	1692	A
16-249	1692	A
17-006	1692	A
17-007	1692	C
17-011B	1692	A
17-014	1692	A
17-017	1692	A
17-044	1692	A
17-045	1692	A
17-046	1692	A
5689	1692	A
5690	1692	A
5694	1692	A
5702	1692	A
5718	1692	A
5756	1692	A
5761	1692	A
5766	1692	A
5775	1692	A
5776	1692	A
5780	1692	A
5798	1692	A
5799	1692	A
5801	1692	A
5811	1692	A
5812	1692	A
5819	1692	A
5820	1692	A
5833	1692	A
5838	1692	A
5839	1692	A
5848	1692	A
5856	1692	A
5873	1692	T
5873	1692	A
5880	1692	A
5885	1692	A
5898	1692	A
5901	1692	A
5906	1692	T
5907	1692	A
5913	1692	A
5915	1692	A
16-002	1696	C
5873	1748	C
5722	1807	A
16-248	1823	A
16-249	1823	A
16-066	1911	T
16-107	1914	G
16-189	1940	T
17-045	1947	A
16-230	2013	G
16-189	2047	C
16-095	2119	A
17-033	2233	G
16-165	2271	T
16-214	2383	A
5855	2383	A
16-182	2457	T
17-010	2474	A
17-015	2521	A
16-077	2565	A
17-037	2565	A
16-189	2674	T
17-015	2796	G
5879	2837	A
17-024	2880	C
16-224	2976	A
16-047	2991	C
16-126	3076	C
16-028	3144	T
17-007	3144	T
5771	3258	T
16-126	3432	A
16-029	3465	A
16-030	3465	A
5913	3545	C
16-032	3601	G
16-132	3617	T
5862	3617	T
16-066	3621	A
16-201	3638	T
16-132	3656	C
16-063	3701	C
16-229A	3761	C
17-033	3776	G
16-186	3807	C
5761	3821	A
16-012	3831	C
15-0007	3923	A
16-108	3923	A
16-095	4010	C
16-089	4179	T
5756	4179	T
17-011B	4250	A
5884	4250	A
16-229A	4271	A
17-047	4294	C
16-138	4325	T
5855	4325	C
5700	4328	A
5701	4328	A
5897	4332	C
5776	4336	C
16-025	4358	G
5772	4367	T
16-025	4376	T
5798	4409	A
16-058	4415	A
16-066	4415	T
16-182	4445	A
17-029	4511	T
5775	4541	T
15-0007	4550	T
16-108	4550	T
16-139	4577	A
16-029	4627	T
16-030	4627	T
16-103	4641	T
16-095	4714	G
16-188	4714	G
5906	4765	G
5705	4828	A
16-098	4913	A
16-213	4924	C
16-095	4925	G
16-034	4949	T
16-025	4952	T
16-105	4952	T
5834	4952	T
5852	4952	T
16-200	5136	A
16-011	5138	A
15-0011	5173	C
15-0012	5173	C
16-195	5190	C
16-064	5198	C
15-0002	5498	T
16-244	5546	G
16-027	5771	G
16-161	5812	A
16-119	5856	G
