# Supplementary material for: Using the Plasmodium mitochondrial genome for classifying mixed-species infections and inferring the geographical origin of P. falciparum parasites imported to the U.S
Source: PLoS One. 2019 Apr 30;14(4):e0215754. doi: 10.1371/journal.pone.0215754 (PMC6490880; doi:10.1371/journal.pone.0215754)
Supplement: S2 File — (CSV) [file pone.0215754.s002.csv]

Schmedes et al. Supplemental File 2 - Haplotypes identified in all samples
SampleID	Travel History	Haplotype	74	129	152	428	514	522	532	678	684	690	710	731	772	781	812	878	977	998	1013	1033	1052	1064	1252	1280	1313	1397	1443	1444	1505	1692	1807	1823	1914	1947	2013	2233	2271	2383	2521	2565	2796	2837	2880	2976	2991	3076	3144
Reference			A	T	G	A	G	G	A	T	A	A	--	C	T	C	A	T	T	T	C	C	G	A	T	G	T	G	A	C	T	G	--	T	T	G	A	A	A	G	G	G	A	C	T	G	A	T	C
17-002	Cambodia
17-003	Cambodia
15-0006	Angola	772C													C
15-0011	Mozambique	772C-5173C													C
15-0012	Mozambique	772C-5173C													C
16-001	Uganda	772C													C
16-003	unknown	772C-1313C-1692A													C												C					A
16-005	unknown	522A-772C-1692A						A							C																	A
16-007	unknown	772C-1692A													C																	A
16-008	unknown	152T-772C-1692A			T										C																	A
16-009	Gabon	772C													C
16-010	Cameroon	74T-772C	T												C
16-011	Sierra Leone	772C-5138A													C
16-012	unknown	772C-3831C													C
16-013	Kenya	772C													C
16-018	unknown	772C													C
16-020	unknown	772C-1692A													C																	A
16-021	Ghana	772C-781T-1692A													C	T																A
16-022	China/Ethiopia	772C													C
16-023	unknown	514A-772C-1692A					A								C																	A
16-026	Uganda	772C													C
16-027	Liberia	772C-5771G													C
16-029	Guinea	772C-3465A-4627T													C
16-030	unknown	772C-3465A-4627T													C
16-032	unknown	772C-1692A-3601G													C																	A
16-033	unknown	772C													C
16-034	Ethiopia	772C-1692A-4949T													C																	A
16-035	Liberia	772C-998C													C					C
16-039	Africa	772C													C
16-040	unknown	772C													C
16-041	unknown	772C-812G													C		G
16-042	Democratic Republic of the Congo	678C-772C-1692A								C					C																	A
16-043	unknown	772C													C
16-047	Democratic Republic of the Congo	772C-2991C													C																																C
16-048	Liberia	772C													C
16-049	unknown	772C													C
16-050	Democratic Republic of the Congo	772C-1692A													C																	A
16-057	unknown	772C-1692A													C																	A
16-058	Liberia	772C-4415A													C
16-061	Gabon	772C													C
16-067	unknown	772C													C
16-068	Sierra Leone	772C													C
16-077	Rwanda	772C-2565A													C																											A
16-080	Democratic Republic of the Congo	772C-1692A													C																	A
16-083	Ghana	772C-1692A													C																	A
16-084	unknown	772C-1692A													C																	A
16-087	Mozambique & South Africa	772C													C
16-089	Nigeria	772C-1692A-4179T													C																	A
16-090	Guinea, Liberia, Sierra Leone	772C													C
16-091	Nigeria	772C													C
16-092	unknown	772C													C
16-093	Sierra Leone	772C													C
16-096	Cameroon	772C-1692A													C																	A
16-097	unknown	772C-1692A													C																	A
16-099	unknown	532G-772C-1692A							G						C																	A
16-102	unknown	772C													C
16-103	South Africa	772C-4641T													C
16-104	unknown	772C													C
16-105	Cameroon	772C-1692A-4952T													C																	A
16-106	South Africa, Zambia, Zimbabwe	772C-1013T													C						T
16-107	Ghana	772C-1914G													C																				G
16-108	Ghana	772C-1692A-3923A-4550T													C																	A
16-111	unknown	772C													C
16-117	Mali and Burkina Faso	772C													C
16-119	unknown	772C-977C-5856G													C				C
16-120	unknown	74T-772C	T												C
16-121	Uganda	772C-1252A													C										A
16-122	unknown	772C-1252A													C										A
16-123	unknown	772C-1252A													C										A
16-126	unknown	74T-772C-3076C-3432A	T												C																																	C
16-127	Togo	772C-1692A													C																	A
16-128	unknown	772C-1692A													C																	A
16-130	Togo	772C													C
16-131	Nigeria	772C													C
16-132	Haiti	684G-772C-3617T-3656C									G				C
16-133	Democratic Republic of the Congo	772C													C
16-134	Nigeria	772C													C
16-135	Democratic Republic of the Congo	772C													C
16-136	unknown	772C													C
16-138	unknown	772C-1692A-4325T													C																	A
16-139	unknown	772C-1692A-4577A													C																	A
16-142	unknown	772C													C
16-143	Uganda	772C													C
16-145	Liberia	772C													C
16-153	unknown	772C-1692A													C																	A
16-156	Nigeria	772C													C
16-160	unknown	772C													C
16-162	Guinea	772C-1692A													C																	A
16-164	Burkina Faso	772C-1692A													C																	A
16-165	Liberia	772C-1692A-2271T													C																	A							T
16-166	Sierra Leone	772C-1692A													C																	A
16-172	unknown	772C													C
16-174	unknown	772C													C
16-175	unknown	772C-1692A													C																	A
16-181	Tanzania	772C													C
16-188	Sierra Leone	772C-4714G													C
16-190	unknown	772C													C
16-191	unknown	772C-1692A													C																	A
16-192	Sierra Leone	772C													C
16-193	Tanzania	772C													C
16-197	unknown	772C-1444T													C															T
16-198	Nigeria	772C													C
16-200	unknown	772C-1692A-5136A													C																	A
16-201	unknown	772C-1692A-3638T													C																	A
16-202	unknown	772C-1692A													C																	A
16-203	unknown	772C-1692A													C																	A
16-204	unknown	772C-1692A													C																	A
16-210	unknown	772C-1692T													C																	T
16-212	unknown	772C-1692A													C																	A
16-213	unknown	772C-1692A-4924C													C																	A
16-214	Nigeria	772C-2383A													C																									A
16-216	unknown	772C													C
16-217	unknown	772C													C
16-224	Nigeria	772C-1692T-2976A													C																	T														A
16-230	Liberia	772C-1692A-2013G													C																	A					G
16-234C	unknown	772C													C
16-235	Liberia	772C-1280A													C											A
16-239	Democratic Republic of the Congo	772C													C
16-242	Tanzania	772C-1443G													C														G
16-245	Ghana	74T-772C-1692A	T												C																	A
16-246	unknown	772C-1692A													C																	A
16-248	Cameroon	772C-1692A-1823A													C																	A		A
16-249	Cameroon	772C-1692A-1823A													C																	A		A
16-251	Senegal	772C													C
16-256	Nigeria	772C													C
16-260	unknown	772C													C
17-001	Burkina Faso	129G-772C		G											C
17-005	unknown	772C													C
17-006	unknown	772C-1692A													C																	A
17-007	Sierra Leone	772C-1692C-3144T													C																	C																	T
17-008	unknown	772C													C
17-014	Kenya	772C-1692A													C																	A
17-015	Sierra Leone	772C-2521A-2796G													C																										A		G
17-016	WHO African Region	772C													C
17-017	Sierra Leone	772C-1692A													C																	A
17-018B	Uganda	772C													C
17-019	Haiti	772C													C
17-024	unknown	772C-2880C													C																														C
17-033	Kenya, Uganda, Rwanda	772C-2233G-3776G													C																							G
17-034	Liberia	772C													C
17-037	unknown	772C-2565A													C																											A
17-045	Central African Republic	772C-1692A-1947A													C																	A				A
17-046	unknown	772C-1692A													C																	A
17-047	Liberia	772C-4294C													C
17-048	Tanzania	772C													C
5685	unknown	772C													C
5689	unknown	772C-1692A													C																	A
5690	Nigeria	690G-772C-1692A										G			C																	A
5694	unknown	772C-1692A													C																	A
5697	Kenya	772C													C
5705	Sierra Leone	772C-4828A													C
5707	Cameroon	772C-1397A													C													A
5708	Africa	772C													C
5721	Liberia	772C													C
5722	Nigeria	772C-A1807A													C																		A
5724	Africa, East	772C-1013T													C						T
5729	Nigeria	772C													C
5750	Nigeria	772C													C
5756	Nigeria	772C-1692A-4179T													C																	A
5761	Uganda	772C-1692A-3821A													C																	A
5766	Sierra Leone	772C-1692A													C																	A
5767	Nigeria	772C													C
5771	unknown	772C-3258T													C
5772	unknown	772C-4367T													C
5795	Angola	772C													C
5797	Sierra Leone	772C													C
5798	Sierra Leone	772C-1505G-1692A-4409A													C																G	A
5799	Liberia	731T-772C-878G-1692A												T	C			G														A
5802	Ghana	772C													C
5809	Liberia	772C													C
5811	Liberia	772C-1692A													C																	A
5812	Kenya	772C-1692A													C																	A
5814	Liberia	772C													C
5815	unknown	772C													C
5817	Liberia	772C-1064T													C									T
5819	Guinea	772C-1692A													C																	A
5820	Cameroon	772C-1692A													C																	A
5833	Liberia	772C-1692A													C																	A
5834	Africa, West	428T-772C-4952T				T									C
5836	Nigeria	772C													C
5837	Liberia	772C													C
5838	Liberia	772C-1692A													C																	A
5839	Liberia	772C-1033T-1692A													C							T										A
5847	Liberia	772C													C
5848	Uganda	772C-1692A													C																	A
5852	Mali	772C-4952T													C
5856	Nigeria	772C-1692A													C																	A
5862	Nigeria	772C-3617T													C
5874	Uganda	772C													C
5878	Cameroon	772C													C
5879	Guinea	772C-2837A													C																													A
5880	Nigeria	772C-1692A													C																	A
5881	Nigeria	772C													C
5882	Liberia	772C-1052A													C								A
5885	Nigeria	772C-1692A													C																	A
5888	unknown	772C													C
5889	Kenya	772C													C
5897	Nigeria	772C-4332C													C
5898	Liberia	772C-1692A													C																	A
5899	Kenya	772C													C
5901	Nigeria	772C-1692A													C																	A
5906	Ghana	772C-1692T-4765G													C																	T
5907	Nigeria	772C-1692A													C																	A
5913	Senegal	772C-1692A-3545C													C																	A
5915	Mali	772C-1692A													C																	A
5916	Liberia	772C													C
5922	unknown	772C													C
5923	unknown	710AT-772C											AT		C
5924	unknown	772C													C
[truncated: 34 more columns]
