# Supplementary material for: Using the Plasmodium mitochondrial genome for classifying mixed-species infections and inferring the geographical origin of P. falciparum parasites imported to the U.S
Source: PLoS One. 2019 Apr 30;14(4):e0215754. doi: 10.1371/journal.pone.0215754 (PMC6490880; doi:10.1371/journal.pone.0215754)
Supplement: S3 File — (CSV) [file pone.0215754.s003.csv]

## Sheet: Sheet1
Schmedes et al. Supplemental File 3 - Haplotype Network samples/regions per haplotype
[Hap#	Freq.	Sequences]
[Hap_1:	2	India_1	India_2]
[Hap_2:	5	India_5	India_6	India_7	India_8	India_9]
[Hap_3:	21	Papua_New_Guinea_1	Solomon_Islands_1	Solomon_Islands_2	Solomon_Islands_3	Solomon_Islands_4	Solomon_Islands_5	Solomon_Islands_6	Solomon_Islands_7	Solomon_Islands_8	Solomon_Islands_9	Solomon_Islands_10	Vanuatu_1	Vanuatu_2	Vanuatu_3	Vanuatu_4	Vanuatu_5	Vanuatu_6	Vanuatu_7	Vanuatu_8	Vanuatu_9	Vanuatu_10]
[Hap_4:	2	Tanzania_1	Tanzania_2]
[Hap_5:	2	Guinea_1	unknown_16-030]
[Hap_6:	2	Ghana_4_dom	South_Sudan_1]
[Hap_7:	2	Haiti_Site1,_Haiti	South_America_Site2,_ECU]
[Hap_8:	4	Philippines_9	Philippines_10	Philippines_11	Philippines_12]
[Hap_9:	4	Thailand_2	Thailand_3	Thailand_4	Thailand_5]
[Hap_10:	2	Cameroon_1	unknown_16-120]
[Hap_11:	7	Philippines_2	Philippines_3	Philippines_4	Philippines_5	Philippines_6	Philippines_7	Philippines_8]
[Hap_12:	3	Philippines_16	Philippines_17	Philippines_18]
[Hap_13:	2	Southeast_Asia_Site2,_TM284	Southeast_Asia_Site5,_JCK]
[Hap_14:	35	Papua_New_Guinea_5	Papua_New_Guinea_6	Philippines_22	Philippines_23	Philippines_24	Philippines_25	Philippines_26	Philippines_27	Philippines_28	Philippines_29	Philippines_30	Philippines_31	South_America_Site1,_JAV	Tanzania_3	Thailand_7	Thailand_8	Thailand_9	Thailand_10	Thailand_11	Thailand_12	Thailand_13	Thailand_14	Thailand_15	Thailand_16	unknown_16-071	Vanuatu_12	Vanuatu_13	Vanuatu_14	Vanuatu_15	Vanuatu_16	Vanuatu_17	Vanuatu_18	Vanuatu_19	Vanuatu_20	Vanuatu_21]
[Hap_15:	12	Brazil_3	Brazil_4	Brazil_5	Brazil_6	Brazil_7	Brazil_8	Brazil_9	Brazil_10	Brazil_11	Brazil_12	Nigeria_1	Nigeria_18]
[Hap_16:	2	Cameroon_5	Cameroon_6]
[Hap_17:	2	Ghana_5	India_10]
[Hap_18:	2	Guinea_4	unknown_16-099]
[Hap_19:	2	India_11	India_12]
[Hap_20:	10	Papua_New_Guinea_8	Papua_New_Guinea_9	Papua_New_Guinea_10	Papua_New_Guinea_11	Papua_New_Guinea_12	Papua_New_Guinea_13	Papua_New_Guinea_14	Papua_New_Guinea_15	PNG_Site1,_PNG3	PNG_Site1,_PNG10-1]
[Hap_21:	54	Burkina_Faso_1	Cameroon_3	Cameroon_9	DR_Congo_3	DR_Congo_4	Ghana_2_dom	Ghana_6	Ghana_7	Ghana_8	Ghana_9	Ghana_10	Ghana_11	Ghana_12	Ghana_13	India_14	India_15	India_16	India_17	India_18	India_19	India_20	India_21	India_22	Kenya_3	Kenya_5	Tanzania_10	Tanzania_11	Tanzania_12	Tanzania_13	Tanzania_14	Tanzania_15	Tanzania_16	Tanzania_17	unknown_16-007	unknown_16-020	unknown_16-057	unknown_16-064	unknown_16-084	unknown_16-097	unknown_16-128	unknown_16-153	unknown_16-171	unknown_16-175	unknown_16-191	unknown_16-202	unknown_16-203	unknown_16-204	unknown_16-205
[Hap_22:	5	Southeast_Asia_Site3,_Tha16	Southeast_Asia_Site3,_Tha18-1	Southeast_Asia_Site3,_Tha18-2	Thailand_27	Thailand_28]
[Hap_23:	10	India_25	India_26	India_27	India_28	India_29	India_30	India_31	India_32	India_33	India_34]
[Hap_24:	2	Ghana_18	Nigeria_11]
[Hap_25:	3	Uganda_3	unknown_16-210	West_Africa_Site6,_9016]
[Hap_26:	2	India_61	India_62]
[Hap_27:	2	Ghana_17	unknown_5884]
[Hap_28:	12	India_55	India_56	India_57	India_58	Papua_New_Guinea_18	Papua_New_Guinea_19	Papua_New_Guinea_20	Papua_New_Guinea_21	Papua_New_Guinea_22	Solomon_Islands_13	Thailand_29	Thailand_30]
[Hap_29:	2	India_63	India_64]
[Hap_30:	3	India_66	India_67	India_68]
[Hap_31:	2	Liberia_12	West_Africa_Site6,_9020]
[Hap_32:	2	Mozambique_1	Mozambique_2]
[Hap_33:	3	Nigeria_10	Tanzania_29	Tanzania_30]
[Hap_34:	11	Papua_New_Guinea_23	Thailand_33	Thailand_34	Thailand_35	Thailand_36	Thailand_37	Thailand_38	Thailand_39	Thailand_40	Thailand_41	Thailand_42]
[Hap_35:	7	Papua_New_Guinea_24	PNG_Site1,_1917	PNG_Site1,_PNG13	Solomon_Islands_23	Solomon_Islands_24	Solomon_Islands_25	Solomon_Islands_26]
[Hap_36:	4	Papua_New_Guinea_26	Papua_New_Guinea_27	Papua_New_Guinea_28	Papua_New_Guinea_29]
[Hap_37:	3	Papua_New_Guinea_30	Papua_New_Guinea_31	Papua_New_Guinea_32]
[Hap_38:	2	Papua_New_Guinea_33	Papua_New_Guinea_34]
[Hap_39:	2	Papua_New_Guinea_35	Papua_New_Guinea_36]
[Hap_40:	2	PNG_Site1,_PNG9-1	PNG_Site1,_PNG9-3]
[Hap_41:	2	Rwanda_1	unknown_17-037]
[Hap_42:	9	Solomon_Islands_14	Solomon_Islands_15	Solomon_Islands_16	Solomon_Islands_17	Solomon_Islands_18	Solomon_Islands_19	Solomon_Islands_20	Solomon_Islands_21	Solomon_Islands_22]
[Hap_43:	6	Southeast_Asia_Site1,_P98-11	Thailand_75	Thailand_76	Thailand_77	Thailand_78	Thailand_79]
[Hap_44:	2	Tanzania_23	Tanzania_24]
[Hap_45:	2	Tanzania_26	Tanzania_27]
[Hap_46:	3	Uganda_4	unknown_16-122	unknown_16-123]
[Hap_47:	2	unknown_5700	unknown_5701]
[Hap_48:	116	Angola_1	Angola_2	Brazil_39	Brazil_40	Brazil_41	Brazil_42	Brazil_43	Cameroon_10	DR_Congo_5	DR_Congo_6	DR_Congo_7	Gabon_1	Gabon_2	Ghana_25	Ghana_26	Ghana_27	Ghana_28	Ghana_29	Ghana_30	Ghana_31	Ghana_32	Ghana_33	Ghana_34	Haiti_2	India_70	India_71	India_72	India_73	India_74	India_75	India_76	India_77	India_78	India_79	Papua_New_Guinea_37	Papua_New_Guinea_38	Papua_New_Guinea_39	Papua_New_Guinea_40	Papua_New_Guinea_41	Papua_New_Guinea_42	Papua_New_Guinea_43	Papua_New_Guinea_44	Papua_New_Guinea_45	Papua_New_Guinea_46	Solomon_Islands_28	Solomon_Islands_29	Solomon_Islands_30	Solomon_Islands_31
[Hap_49:	10	Philippines_46	Philippines_47	Philippines_48	Philippines_49	Philippines_50	Philippines_51	Philippines_52	Philippines_53	Philippines_54	unknown_5923]
[truncated: 68 more columns]
